# Supplementary material for: A Serum Multi-Parametric Analysis Identifies an Early Innate Immune Signature Associated to Increased Vaccine-Specific Antibody Production and Seroconversion in Simultaneous COVID-19 mRNA and Cell-Based Quadrivalent Influenza Vaccination
Source: Vaccines (Basel). 2024 Sep 13;12(9):1050. doi: 10.3390/vaccines12091050 (PMC11436141; doi:10.3390/vaccines12091050)
Supplement: Supplementary file 1 [file vaccines-12-01050-s001.zip]

Archive with 1 entries (1 files):
- vaccines-3138482-supplementary.pptx
